# Supplementary material for: Regulatory Effects of RNA–Protein Interactions Revealed by Reporter Assays of Bacteria Grown on Solid Media
Source: Biosensors (Basel). 2025 Mar 8;15(3):175. doi: 10.3390/bios15030175 (PMC11940492; doi:10.3390/bios15030175)
Supplement: Supplementary file 1 [file biosensors-15-00175-s001.zip]

Archive with 1 entries (1 files):
- biosensors-3468469-supplementary.pdf
